# Supplementary material for: Transcriptional Analysis of Metabolic Pathways and Regulatory Mechanisms of Essential Oil Biosynthesis in the Leaves of Cinnamomum camphora (L.) Presl
Source: Front Genet. 2020 Nov 12;11:598714. doi: 10.3389/fgene.2020.598714 (PMC7689033; doi:10.3389/fgene.2020.598714)
Supplement: Supplementary Table 1 — Sequences of the gene-specific primers used in quantitative RT-PCR. [file Data_Sheet_2.xlsx]

## Sheet: Sheet1
Table S1. Sequences of the gene-specific primers used in quantitative RT-PCR.
Genes		5'--3'	Product (bp)
ACTIN	F	CACACAGGCGTTATGGTTGG	364
	R	GGCTAACACCATCACCCGAG
DXS-like	F	AAAAGCCTCCCACCCCAATC	92
DXS-like	R	CTCGTCCGCTAACAACTCCA
GGPPS-like	F	GGCTGCTTCCTACACCCATC	151
GGPS-like	R	ATCAACCCCCACACCATCAG
LIS-like	F	GGACCCTTCCGACATCAATC	381
LIS-like	R	GCACTTCCCAAATCATCCCAC
GerS-like	F	GGGAACTACAAGCCCAGCA	198
GerS-like	R	TTCAAAGAGCCACCTCACAC
Table S2. Raw transcriptomic data.
Sample	Before Filter	After Filter	Reads Len	GC	adapter(%)	low quality(%)
	Reads Num	Reads Num(%)
N-1	39102376	37589356 (96.13%)	150	0.4633	184038 (0.47%)	1328622 (3.4%)
N-2	54874798	53779132 (98%)	150	0.4648	259178 (0.47%)	834104 (1.52%)
N-3	50867700	49797376 (97.9%)	150	0.4652	233384 (0.46%)	834790 (1.64%)
LI-1	52434358	51337250 (97.91%)	150	0.4684	254648 (0.49%)	840070 (1.6%)
LI-2	48346150	47410580 (98.06%)	150	0.4736	228516 (0.47%)	704938 (1.46%)
LI-3	43779726	42910166 (98.01%)	150	0.4681	215002 (0.49%)	652670 (1.49%)
Table S3. GO enrichment analysis of C. camphora unigenes.
Ontology	Class	No. of C. camphora Unigenes	Percentage
Biological Process	reproduction	132	0.00880587
	immune system process	56	0.00373582
	metabolic process	4429	0.295464
	cellular process	3606	0.24056
	reproductive process	130	0.00867245
	biological adhesion	2	0.000133422
	signaling	267	0.0178119
	multicellular organismal process	239	0.015944
	developmental process	327	0.0218145
	growth	39	0.00260173
	single-organism process	2868	0.191328
	rhythmic process	10	0.000667111
	response to stimulus	947	0.0631755
	localization	789	0.0526351
	multi-organism process	130	0.00867245
	biological regulation	591	0.0394263
	cellular component organization or biogenesis	428	0.0285524
Cellular Component	extracellular region	85	0.00780389
	cell	2580	0.236871
	membrane	1104	0.101359
	virion	21	0.00192802
	cell junction	217	0.0199229
	membrane-enclosed lumen	184	0.0168931
	macromolecular complex	931	0.0854756
	organelle	1738	0.159567
	extracellular region part	5	0.000459053
	organelle part	797	0.073173
	virion part	21	0.00192802
	membrane part	626	0.0574734
	cell part	2580	0.236871
	supramolecular fiber	3	0.000275432
Molecular Function	transcription factor activity, protein binding	4	0.00049838
	nucleic acid binding transcription factor activity	48	0.00598056
	catalytic activity	4450	0.554448
	signal transducer activity	58	0.00722651
	structural molecule activity	173	0.0215549
	transporter activity	331	0.041241
	binding	2899	0.361201
	electron carrier activity	5	0.000622975
	antioxidant activity	18	0.00224271
	metallochaperone activity	1	0.000124595
	molecular transducer activity	16	0.00199352
	molecular function regulator	23	0.00286569
Table S4. KEGG enrichment of C. camphora unigenes.
KEGG_A_class	KEGG_B_class	Pathway	Count (11111)	Percentage
Cellular Processes	Transport and catabolism	Endocytosis	428	0.382826
		Phagosome	302	0.270125
		Peroxisome	273	0.244186
		Regulation of autophagy	115	0.102862
Environmental Information Processing	Membrane transport	ABC transporters	119	1
	Signal transduction	Plant hormone signal transduction	319	0.728311
		Phosphatidylinositol signaling system	119	0.271689
Genetic Information Processing	Folding, sorting and degradation	Protein processing in endoplasmic reticulum	651	0.400862
		Ubiquitin mediated proteolysis	325	0.200123
		RNA degradation	285	0.175493
		Proteasome	155	0.0954433
		Protein export	94	0.0578818
		SNARE interactions in vesicular transport	82	0.0504926
		Sulfur relay system	32	0.0197044
	Replication and repair	DNA replication	173	0.296233
		Nucleotide excision repair	139	0.238014
		Mismatch repair	87	0.148973
		Base excision repair	81	0.138699
		Homologous recombination	78	0.133562
		Non-homologous end-joining	26	0.0445205
	Transcription	Spliceosome	606	0.758448
		Basal transcription factors	100	0.125156
		RNA polymerase	93	0.116395
	Translation	Ribosome	997	0.452359
		RNA transport	486	0.220508
		mRNA surveillance pathway	323	0.146552
		Ribosome biogenesis in eukaryotes	249	0.112976
		Aminoacyl-tRNA biosynthesis	149	0.0676044
Metabolism	Amino acid metabolism	Cysteine and methionine metabolism	231	0.147604
		Valine, leucine and isoleucine degradation	160	0.102236
		Alanine, aspartate and glutamate metabolism	148	0.0945687
		Glycine, serine and threonine metabolism	138	0.0881789
		Arginine and proline metabolism	138	0.0881789
		Tyrosine metabolism	121	0.0773163
		Lysine degradation	111	0.0709265
		Phenylalanine, tyrosine and tryptophan biosynthesis	102	0.0651757
		Tryptophan metabolism	101	0.0645367
		Phenylalanine metabolism	97	0.0619808
		Arginine biosynthesis	86	0.0549521
		Histidine metabolism	63	0.0402556
		Valine, leucine and isoleucine biosynthesis	46	0.029393
		Lysine biosynthesis	23	0.0146965
	Biosynthesis of other secondary metabolites	Phenylpropanoid biosynthesis	243	0.426316
		Isoquinoline alkaloid biosynthesis	72	0.126316
		Flavonoid biosynthesis	67	0.117544
		Stilbenoid, diarylheptanoid and gingerol biosynthesis	62	0.108772
		Tropane, piperidine and pyridine alkaloid biosynthesis	55	0.0964912
		Monobactam biosynthesis	17	0.0298246
		Flavone and flavonol biosynthesis	12	0.0210526
		Glucosinolate biosynthesis	11	0.0192982
		Caffeine metabolism	10	0.0175439
		Anthocyanin biosynthesis	9	0.0157895
		Betalain biosynthesis	6	0.0105263
		Isoflavonoid biosynthesis	5	0.00877193
		Carbapenem biosynthesis	1	0.00175439
	Carbohydrate metabolism	Starch and sucrose metabolism	369	0.144876
		Glycolysis / Gluconeogenesis	307	0.120534
		Amino sugar and nucleotide sugar metabolism	266	0.104437
		Pyruvate metabolism	264	0.103651
		Glyoxylate and dicarboxylate metabolism	202	0.079309
		Citrate cycle (TCA cycle)	173	0.067923
		Pentose and glucuronate interconversions	144	0.0565371
		Pentose phosphate pathway	142	0.0557519
		Fructose and mannose metabolism	134	0.0526109
		Galactose metabolism	132	0.0518257
		Inositol phosphate metabolism	114	0.0447585
		Ascorbate and aldarate metabolism	109	0.0427954
		Propanoate metabolism	99	0.0388693
		Butanoate metabolism	71	0.0278759
		C5-Branched dibasic acid metabolism	21	0.00824499
	Energy metabolism	Oxidative phosphorylation	407	0.453229
		Carbon fixation in photosynthetic organisms	203	0.226058
		Photosynthesis	95	0.105791
		Nitrogen metabolism	91	0.101336
		Sulfur metabolism	71	0.0790646
		Photosynthesis - antenna proteins	31	0.0345212
	Global and Overview	Metabolic pathways	4111	0.408486
		Biosynthesis of secondary metabolites	2236	0.222178
		Biosynthesis of antibiotics	1134	0.112679
		Microbial metabolism in diverse environments	967	0.0960851
		Carbon metabolism	702	0.0697536
		Biosynthesis of amino acids	559	0.0555445
		Fatty acid metabolism	204	0.0202703
		2-Oxocarboxylic acid metabolism	132	0.0131161
		Degradation of aromatic compounds	19	0.00188792
	Glycan biosynthesis and metabolism	N-Glycan biosynthesis	87	0.318681
		Other glycan degradation	51	0.186813
		Glycosylphosphatidylinositol(GPI)-anchor biosynthesis	45	0.164835
		Glycosaminoglycan degradation	32	0.117216
		Glycosphingolipid biosynthesis - globo series	28	0.102564
		Other types of O-glycan biosynthesis	16	0.0586081
		Glycosphingolipid biosynthesis - ganglio series	14	0.0512821
	Lipid metabolism	Glycerophospholipid metabolism	210	0.169766
		Glycerolipid metabolism	163	0.13177
		Fatty acid degradation	144	0.116411
		alpha-Linolenic acid metabolism	105	0.0848828
		Biosynthesis of unsaturated fatty acids	96	0.0776071
		Fatty acid biosynthesis	87	0.0703314
		Sphingolipid metabolism	77	0.0622474
		Steroid biosynthesis	69	0.0557801
		Cutin, suberine and wax biosynthesis	66	0.0533549
		Ether lipid metabolism	66	0.0533549
		Fatty acid elongation	51	0.0412288
		Arachidonic acid metabolism	51	0.0412288
		Synthesis and degradation of ketone bodies	26	0.0210186
		Linoleic acid metabolism	26	0.0210186
	Metabolism of cofactors and vitamins	Porphyrin and chlorophyll metabolism	89	0.180162
		Ubiquinone and other terpenoid-quinone biosynthesis	81	0.163968
		Pantothenate and CoA biosynthesis	61	0.123482
		Nicotinate and nicotinamide metabolism	55	0.111336
		One carbon pool by folate	52	0.105263
		Biotin metabolism	42	0.0850202
		Folate biosynthesis	35	0.0708502
		Riboflavin metabolism	29	0.0587045
		Thiamine metabolism	22	0.0445344
		Vitamin B6 metabolism	22	0.0445344
		Lipoic acid metabolism	6	0.0121457
	Metabolism of other amino acids	Glutathione metabolism	213	0.420949
		beta-Alanine metabolism	114	0.225296
		Cyanoamino acid metabolism	88	0.173913
		Selenocompound metabolism	55	0.108696
		Taurine and hypotaurine metabolism	30	0.0592885
		D-Arginine and D-ornithine metabolism	6	0.0118577
	Metabolism of terpenoids and polyketides	Terpenoid backbone biosynthesis	116	0.32312
		Carotenoid biosynthesis	55	0.153203
		Diterpenoid biosynthesis	48	0.133705
		Limonene and pinene degradation	42	0.116992
		Brassinosteroid biosynthesis	32	0.0891365
		Zeatin biosynthesis	30	0.0835655
		Monoterpenoid biosynthesis	18	0.0501393
		Sesquiterpenoid and triterpenoid biosynthesis	18	0.0501393
	Nucleotide metabolism	Purine metabolism	382	0.580547
		Pyrimidine metabolism	276	0.419453
Organismal Systems	Environmental adaptation	Plant-pathogen interaction	629	0.894737
		Circadian rhythm - plant	74	0.105263
Table S5. KEGG enrichment of DEGs.
KEGG_A_class	KEGG_B_class	Pathway	DEGs	All (11111)	Pathway ID
Cellular Processes	Transport and catabolism	Peroxisome	12	273	ko04146
		Autophagy - animal	4	115	ko04140
		Phagosome	11	302	ko04145
		Endocytosis	14	428	ko04144
Environmental Information Processing	Membrane transport	ABC transporters	3	119	ko02010
	Signal transduction	Plant hormone signal transduction	33	319	ko04075
		Phosphatidylinositol signaling system	3	119	ko04070
Genetic Information Processing	Folding, sorting and degradation	Protein export	1	94	ko03060
		Ubiquitin mediated proteolysis	6	325	ko04120
		Proteasome	1	155	ko03050
		Protein processing in endoplasmic reticulum	15	651	ko04141
		RNA degradation	3	285	ko03018
	Replication and repair	Mismatch repair	4	87	ko03430
		Homologous recombination	2	78	ko03440
		Base excision repair	2	81	ko03410
		Nucleotide excision repair	4	139	ko03420
		DNA replication	5	173	ko03030
	Transcription	Spliceosome	9	606	ko03040
	Translation	Ribosome	78	997	ko03010
		Ribosome biogenesis in eukaryotes	3	249	ko03008
		RNA transport	8	486	ko03013
		mRNA surveillance pathway	2	323	ko03015
Metabolism	Amino acid metabolism	Tyrosine metabolism	17	121	ko00350
		Tryptophan metabolism	10	101	ko00380
		Phenylalanine metabolism	9	97	ko00360
		Arginine and proline metabolism	11	138	ko00330
		Lysine degradation	9	111	ko00310
		Histidine metabolism	5	63	ko00340
		Alanine, aspartate and glutamate metabolism	8	148	ko00250
		Valine, leucine and isoleucine degradation	8	160	ko00280
		Phenylalanine, tyrosine and tryptophan biosynthesis	5	102	ko00400
		Valine, leucine and isoleucine biosynthesis	2	46	ko00290
		Glycine, serine and threonine metabolism	6	138	ko00260
		Cysteine and methionine metabolism	10	231	ko00270
		Arginine biosynthesis	1	86	ko00220
	Biosynthesis of other secondary metabolites	Phenylpropanoid biosynthesis	36	243	ko00940
		Isoquinoline alkaloid biosynthesis	15	72	ko00950
		Anthocyanin biosynthesis	2	9	ko00942
		Stilbenoid, diarylheptanoid and gingerol biosynthesis	5	62	ko00945
		Isoflavonoid biosynthesis	1	5	ko00943
		Betalain biosynthesis	1	6	ko00965
		Tropane, piperidine and pyridine alkaloid biosynthesis	4	55	ko00960
		Flavonoid biosynthesis	4	67	ko00941
		Glucosinolate biosynthesis	1	11	ko00966
		Flavone and flavonol biosynthesis	1	12	ko00944
	Carbohydrate metabolism	Starch and sucrose metabolism	48	369	ko00500
		Galactose metabolism	17	132	ko00052
		Pentose and glucuronate interconversions	14	144	ko00040
		Ascorbate and aldarate metabolism	11	109	ko00053
		Amino sugar and nucleotide sugar metabolism	21	266	ko00520
		Butanoate metabolism	5	71	ko00650
		Pentose phosphate pathway	8	142	ko00030
		Fructose and mannose metabolism	7	134	ko00051
		Glycolysis / Gluconeogenesis	14	307	ko00010
		Pyruvate metabolism	12	264	ko00620
		C5-Branched dibasic acid metabolism	1	21	ko00660
		Citrate cycle (TCA cycle)	7	173	ko00020
		Glyoxylate and dicarboxylate metabolism	8	202	ko00630
		Inositol phosphate metabolism	4	114	ko00562
		Propanoate metabolism	2	99	ko00640
	Energy metabolism	Oxidative phosphorylation	24	407	ko00190
		Nitrogen metabolism	5	91	ko00910
		Photosynthesis	5	95	ko00195
		Photosynthesis - antenna proteins	1	31	ko00196
		Sulfur metabolism	1	71	ko00920
		Carbon fixation in photosynthetic organisms	4	203	ko00710
	Global and overview maps	Biosynthesis of secondary metabolites	175	2236	ko01110
		Metabolic pathways	254	4111	ko01100
		Fatty acid metabolism	16	204	ko01212
		Degradation of aromatic compounds	3	19	ko01220
		Microbial metabolism in diverse environments	46	967	ko01120
		Biosynthesis of antibiotics	52	1134	ko01130
		Carbon metabolism	29	702	ko01200
		2-Oxocarboxylic acid metabolism	4	132	ko01210
		Biosynthesis of amino acids	19	559	ko01230
	Glycan biosynthesis and metabolism	Glycosphingolipid biosynthesis - globo and isoglobo series	2	28	ko00603
		Glycosaminoglycan degradation	1	32	ko00531
		Other glycan degradation	1	51	ko00511
		N-Glycan biosynthesis	1	87	ko00510
	Lipid metabolism	alpha-Linolenic acid metabolism	16	105	ko00592
		Biosynthesis of unsaturated fatty acids	11	96	ko01040
		Fatty acid degradation	14	144	ko00071
		Glycerolipid metabolism	12	163	ko00561
		Ether lipid metabolism	6	66	ko00565
		Fatty acid elongation	5	51	ko00062
		Linoleic acid metabolism	3	26	ko00591
		Cutin, suberine and wax biosynthesis	4	66	ko00073
		Steroid biosynthesis	3	69	ko00100
		Glycerophospholipid metabolism	9	210	ko00564
		Synthesis and degradation of ketone bodies	1	26	ko00072
		Fatty acid biosynthesis	3	87	ko00061
		Sphingolipid metabolism	2	77	ko00600
		Arachidonic acid metabolism	1	51	ko00590
	Metabolism of cofactors and vitamins	Thiamine metabolism	2	22	ko00730
		Biotin metabolism	3	42	ko00780
		Pantothenate and CoA biosynthesis	4	61	ko00770
		Vitamin B6 metabolism	1	22	ko00750
		Porphyrin and chlorophyll metabolism	3	89	ko00860
		Ubiquinone and other terpenoid-quinone biosynthesis	2	81	ko00130
		Nicotinate and nicotinamide metabolism	1	55	ko00760
	Metabolism of other amino acids	beta-Alanine metabolism	12	114	ko00410
		Cyanoamino acid metabolism	10	88	ko00460
		Glutathione metabolism	16	213	ko00480
		Taurine and hypotaurine metabolism	3	30	ko00430
	Metabolism of terpenoids and polyketides	Monoterpenoid biosynthesis	4	18	ko00902
		Sesquiterpenoid and triterpenoid biosynthesis	4	18	ko00909
		Diterpenoid biosynthesis	6	48	ko00904
		Limonene and pinene degradation	5	42	ko00903
		Zeatin biosynthesis	4	30	ko00908
		Carotenoid biosynthesis	4	55	ko00906
		Brassinosteroid biosynthesis	1	32	ko00905
		Terpenoid backbone biosynthesis	3	116	ko00900
	Nucleotide metabolism	Pyrimidine metabolism	4	276	ko00240
		Purine metabolism	6	382	ko00230
Organismal Systems	Environmental adaptation	Plant-pathogen interaction	40	629	ko04626
		Circadian rhythm - plant	2	74	ko04712
Table S6. Putative unigenes associated with terpenoid biosynthesis.
Pathways	Symbol	N-1_count	N-2_count	N-3_count	LI-1_count	LI-2_count	LI-3_count	N-1_rpkm	N-2_rpkm	N-3_rpkm	LI-1_rpkm	LI-2_rpkm	LI-3_rpkm	N_mean	LI_mean	log2(fc)	PValue	FDR	Description	Pathway
Terpenoid backbone biosynthesis	AACT-like	0	0	0	50	0	0	0	0	0	4.8699	0	0	0.001	1.6233	10.6647	0.0083335	0.228119	acetyl-CoA C-acetyltransferase [Camellia chekiangoleosa]	ko01100//Metabolic pathways//Global and Overview//Metabolism;ko01110//Biosynthesis of secondary metabolites//Global and Overview//Metabolism;ko01130//Biosynthesis of antibiotics//Global and Overview//Metabolism;ko01120//Microbial metabolism in diverse environments//Global and Overview//Metabolism;ko01200//Carbon metabolism//Global and Overview//Metabolism;ko00620//Pyruvate metabolism//Carbohydrat…
	DXS-like	6	116	47	1308	1011	18	0.0855	1.1724	0.5168	14.0727	12.5925	0.2273	0.591567	8.96417	3.92156	0.000540909	0.0364853	1-deoxy-D-xylulose-5-phosphate synthase [Actinidia chinensis]	ko01100//Metabolic pathways//Global and Overview//Metabolism;ko01110//Biosynthesis of secondary metabolites//Global and Overview//Metabolism;ko01130//Biosynthesis of antibiotics//Global and Overview//Metabolism;ko00900//Terpenoid backbone biosynthesis//Metabolism of terpenoids and polyketides//Metabolism;ko00730//Thiamine metabolism//Metabolism of cofactors and vitamins//Metabolism
	GGPPS-like	8	18	4	60	127	12	0.253	0.4037	0.0976	1.4326	3.5105	0.3363	0.251433	1.7598	2.80716	0.00360137	0.133248	PREDICTED: heterodimeric geranylgeranyl pyrophosphate synthase small subunit, chloroplastic-like [Ziziphus jujuba]	ko01100//Metabolic pathways//Global and Overview//Metabolism;ko01110//Biosynthesis of secondary metabolites//Global and Overview//Metabolism;ko01130//Biosynthesis of antibiotics//Global and Overview//Metabolism;ko00900//Terpenoid backbone biosynthesis//Metabolism of terpenoids and polyketides//Metabolism
Monoterpenoid biosynthesis	LIS-like	315	272	69	865	1190	632	5.8728	3.596	0.9924	12.1735	19.3883	10.4402	3.48707	14.0007	2.00541	0.00169822	0.0821431	S-(+)-linalool synthase [Cinnamomum micranthum f. kanehirae]	ko01110//Biosynthesis of secondary metabolites//Global and Overview//Metabolism;ko01130//Biosynthesis of antibiotics//Global and Overview//Metabolism;ko00902//Monoterpenoid biosynthesis//Metabolism of terpenoids and polyketides//Metabolism
	MNR1-like1	1	0	0	7	19	13	0.1125	0	0	0.5943	1.8675	1.2956	0.0375	1.25247	5.06174	0.000486101	0.0336172	gag-pol polymerase, partial [Arabidopsis lyrata subsp. lyrata] [Arabidopsis lyrata]	ko01110//Biosynthesis of secondary metabolites//Global and Overview//Metabolism;ko00902//Monoterpenoid biosynthesis//Metabolism of terpenoids and polyketides//Metabolism
	MNR1-like2	33	11	75	0	0	0	1.8996	0.449	3.3304	0	0	0	1.893	0.001	-10.8865	3.73468e-07	0.00013977	PREDICTED: (+)-neomenthol dehydrogenase-like isoform X2 [Raphanus sativus]	ko01110//Biosynthesis of secondary metabolites//Global and Overview//Metabolism;ko00902//Monoterpenoid biosynthesis//Metabolism of terpenoids and polyketides//Metabolism
	GerS-like	0	0	4	95	77	0	0	0	0.0572	1.3283	1.2464	0	0.0190667	0.858233	5.49225	0.00109514	0.0607949	geraniol synthase [Cinnamomum tenuipile]	ko01100//Metabolic pathways//Global and Overview//Metabolism;ko01110//Biosynthesis of secondary metabolites//Global and Overview//Metabolism;ko00902//Monoterpenoid biosynthesis//Metabolism of terpenoids and polyketides//Metabolism
Ses- and tri-terpenoid biosynthesis	GerD-like1	0	20	13	144	352	1	0	0.2568	0.1816	1.9686	5.571	0.016	0.146133	2.51853	4.10723	0.00358046	0.132897	(-)-germacrene D synthase [Laurus nobilis]	ko01100//Metabolic pathways//Global and Overview//Metabolism;ko01110//Biosynthesis of secondary metabolites//Global and Overview//Metabolism;ko00909//Sesquiterpenoid and triterpenoid biosynthesis//Metabolism of terpenoids and polyketides//Metabolism
	GerD-like2	92	377	269	1778	2400	93	1.718	4.9923	3.8751	25.0635	39.1665	1.5388	3.52847	21.9229	2.63533	0.00180668	0.0856526	(-)-germacrene D synthase [Laurus nobilis]	ko01100//Metabolic pathways//Global and Overview//Metabolism;ko01110//Biosynthesis of secondary metabolites//Global and Overview//Metabolism;ko00909//Sesquiterpenoid and triterpenoid biosynthesis//Metabolism of terpenoids and polyketides//Metabolism
	GerD-like3	26	57	25	85	247	116	0.739	1.1488	0.5481	1.8237	6.1351	2.9214	0.811967	3.62673	2.15918	0.00210648	0.0951146	(-)-germacrene D synthase [Laurus nobilis]	ko01100//Metabolic pathways//Global and Overview//Metabolism;ko01110//Biosynthesis of secondary metabolites//Global and Overview//Metabolism;ko00909//Sesquiterpenoid and triterpenoid biosynthesis//Metabolism of terpenoids and polyketides//Metabolism
	GerD-like4	14	12	26	54	169	28	0.366	0.2224	0.5243	1.0656	3.8607	0.6485	0.3709	1.85827	2.32486	0.00570237	0.180658	(-)-germacrene D synthase [Laurus nobilis]	ko01100//Metabolic pathways//Global and Overview//Metabolism;ko01110//Biosynthesis of secondary metabolites//Global and Overview//Metabolism;ko00909//Sesquiterpenoid and triterpenoid biosynthesis//Metabolism of terpenoids and polyketides//Metabolism
Diterpenoid biosynthesis	CLS-like	4	8	2	34	31	18	0.0549	0.0779	0.0212	0.3524	0.372	0.219	0.0513333	0.314467	2.61494	0.00426385	0.148709	PREDICTED: ent-copalyl diphosphate synthase, chloroplastic-like [Nelumbo nucifera]	ko01100//Metabolic pathways//Global and Overview//Metabolism;ko01110//Biosynthesis of secondary metabolites//Global and Overview//Metabolism;ko00904//Diterpenoid biosynthesis//Metabolism of terpenoids and polyketides//Metabolism
	CYP88D6-like	45	174	87	288	344	223	0.7667	2.1021	1.1434	3.7038	5.1216	3.3663	1.3374	4.0639	1.60343	0.00677758	0.201092	PREDICTED: ent-kaurenoic acid oxidase 2 [Elaeis guineensis]	ko01100//Metabolic pathways//Global and Overview//Metabolism;ko01110//Biosynthesis of secondary metabolites//Global and Overview//Metabolism;ko00904//Diterpenoid biosynthesis//Metabolism of terpenoids and polyketides//Metabolism
	GA2OX1-like1	4	4	13	0	0	0	0.2714	0.1924	0.6804	0	0	0	0.3814	0.001	-8.57516	0.00329115	0.126291	PREDICTED: gibberellin 2-beta-dioxygenase 1, partial [Ricinus communis]	ko01110//Biosynthesis of secondary metabolites//Global and Overview//Metabolism;ko00904//Diterpenoid biosynthesis//Metabolism of terpenoids and polyketides//Metabolism
	GA2OX1-like2	0	0	0	8	16	5	0	0	0	0.1777	0.4114	0.1304	0.001	0.239833	7.90589	0.000583152	0.0388001	PREDICTED: gibberellin 2-beta-dioxygenase [Nelumbo nucifera]	ko01110//Biosynthesis of secondary metabolites//Global and Overview//Metabolism;ko00904//Diterpenoid biosynthesis//Metabolism of terpenoids and polyketides//Metabolism
	GA2OX8-like1	127	478	953	25	25	60	2.7962	7.4628	16.1862	0.4155	0.481	1.1705	8.81507	0.689	-3.6774	1.1013e-06	0.000322133	PREDICTED: gibberellin 2-beta-dioxygenase 8-like [Nelumbo nucifera]	ko01110//Biosynthesis of secondary metabolites//Global and Overview//Metabolism;ko00904//Diterpenoid biosynthesis//Metabolism of terpenoids and polyketides//Metabolism
	GA2OX8-like2	8	44	33	881	616	77	0.2462	0.9603	0.7835	20.4673	16.5675	2.0998	0.663333	13.0449	4.2976	4.86624e-07	0.000168995	Gibberellin 2-beta-dioxygenase 8 [Ananas comosus]	ko01110//Biosynthesis of secondary metabolites//Global and Overview//Metabolism;ko00904//Diterpenoid biosynthesis//Metabolism of terpenoids and polyketides//Metabolism
Carotenoid biosynthesis	ZDS1-like	18670	21341	26328	11832	7626	8625	280.236	227.148	304.851	134.061	100.031	114.709	270.745	116.267	-1.21949	0.00207047	0.0936706	PREDICTED: zeta-carotene desaturase, chloroplastic/chromoplastic isoform X1 [Nelumbo nucifera]	ko01100//Metabolic pathways//Global and Overview//Metabolism;ko01110//Biosynthesis of secondary metabolites//Global and Overview//Metabolism;ko00906//Carotenoid biosynthesis//Metabolism of terpenoids and polyketides//Metabolism
	PSY-like	12919	14912	13926	6013	3924	6481	353.671	289.482	294.095	124.259	93.8768	157.207	312.416	125.114	-1.32022	0.00120436	0.0652064	Squalene/phytoene synthase [Corchorus olitorius]	ko01100//Metabolic pathways//Global and Overview//Metabolism;ko01110//Biosynthesis of secondary metabolites//Global and Overview//Metabolism;ko00906//Carotenoid biosynthesis//Metabolism of terpenoids and polyketides//Metabolism
	xylB-like	4	2	21	0	0	0	0.5449	0.1932	2.2068	0	0	0	0.981633	0.001	-9.93904	0.00297003	0.118618	PREDICTED: D-xylose 1-dehydrogenase-like [Gossypium hirsutum]	ko01100//Metabolic pathways//Global and Overview//Metabolism;ko01110//Biosynthesis of secondary metabolites//Global and Overview//Metabolism;ko00906//Carotenoid biosynthesis//Metabolism of terpenoids and polyketides//Metabolism
	CYP97A3-like	6307	8945	10462	982	870	1421	91.2239	91.7447	116.732	10.7217	10.9967	18.2112	99.9002	13.3099	-2.90799	7.8691e-11	1.35547e-07	PREDICTED: protein LUTEIN DEFICIENT 5, chloroplastic-like isoform X1 [Nelumbo nucifera]	ko01100//Metabolic pathways//Global and Overview//Metabolism;ko01110//Biosynthesis of secondary metabolites//Global and Overview//Metabolism;ko00906//Carotenoid biosynthesis//Metabolism of terpenoids and polyketides//Metabolism
Steroid biosynthesis	LIP2-like1	16	111	5	0	1	0	1.0361	5.0973	0.2498	0	0.0566	0	2.12773	0.0188667	-6.81733	2.31745e-05	0.00354539	PREDICTED: LOW QUALITY PROTEIN: triacylglycerol lipase 2-like, partial [Oryza brachyantha]	ko00100//Steroid biosynthesis//Lipid metabolism//Metabolism
	LIP2-like2	4	63	11	0	5	2	0.3039	3.3945	0.6448	0	0.332	0.1347	1.44773	0.155567	-3.21819	0.00922115	0.241134	Triacylglycerol lipase 2 [Anthurium amnicola]	ko00100//Steroid biosynthesis//Lipid metabolism//Metabolism
	Os01g0103600-like	324	607	452	1997	1153	509	13.3636	17.7534	14.3816	62.1759	41.5591	18.6018	15.1662	40.7789	1.42696	0.00777182	0.217284	PREDICTED: probable 3-beta-hydroxysteroid-Delta(8),Delta(7)-isomerase [Musa acuminata subsp. malaccensis] [Musa acuminata]	ko01100//Metabolic pathways//Global and Overview//Metabolism;ko01110//Biosynthesis of secondary metabolites//Global and Overview//Metabolism;ko00100//Steroid biosynthesis//Lipid metabolism//Metabolism
-	WRKY21-like	139	119	98	528	713	188	2.5635	1.5563	1.3942	7.3506	11.4914	3.0721	1.838	7.3047	1.99069	0.00111291	0.0615449	PREDICTED: probable WRKY transcription factor 21 [Vitis vinifera]	-
	WRKY47-like	47	35	36	153	352	38	0.9669	0.5106	0.5713	2.3761	6.3285	0.6927	0.682933	3.13243	2.19747	0.00533488	0.172714	PREDICTED: probable WRKY transcription factor 47 [Gossypium raimondii]	-
	WRKY65-like	28	26	3	104	168	100	0.9489	0.6248	0.0784	2.6604	4.9752	3.0026	0.5507	3.54607	2.68688	0.00116445	0.0634519	PREDICTED: probable WRKY transcription factor 65 [Vitis vinifera]	-
Table S7. Sequences of putative unigenes associated with terpenoid biosynthesis.
>AACT-like 237bp
TTAAAAAGGGCACATGTTCATGCCAACCTTGCACCAGAGGTCTTCTTTGGAAATGATCTGAGTGCAAATTTGGGGCAGGCTCCTGCTAGGTTGGCTGCCTTAAGTGCAGGAATCCCTAACTCAGTTGTCTGCACCACTATTAATAAAGTCTGTTCTTCAGGAATGAAAGCAACAATGCTTGCAGCCCAAAGTATCCAGTTGGGTATTAATGATGTTGTTGTGGCTGGTGGCATGGAA
>DXS-like 2187bp
ATGGCTTCTTCTGCAGTTCTGATTAGGAATGGGATGCTTCCACTGCCCGATGTTGGTGGGAGTGAATTCTCATGGAGGAAGCTTATTCATACCAGAAGATCTCTTCCCATTAAGAAACCCAAGCAGCTATATGCAGTTGCCACGGCCAAGGACAATAGCTCAGGTGGGGAGAACAGCATCTCTCTAAGGAATGAGCAGCAACAGATCCCTAAGACACTTGATTTCTCTGGAGAAAAGCCTCCCACCCCAATCTTAGACACCATCAACTACCCAGTTCACATGAAGAATCTCTCTGTCAAGGAACTGGAGTTGTTAGCGGACGAGCTGAGAGCAGAGATCATATACACTGTGTCAAAGATCGGTGGGCACCTAAGTGCGAGCCTCGGGGTGGCAGAGCTA…
>GGPPS-like 891bp
GCCTTTCTTGTTATAGCATCAATGGCTGCCATCCTAAACCATTTCACAAGCAATCCAATACGCCCTCTCCTCCCCCTAAACAAGCTAAAGCCCCTCTCATCTTCTACAAAGACCATTCAAGTGACCACTACATACAGTAACCGCACCAACTGGTCCACCATAAACGCAGACGTGGACGCCCGCCTCAAGCAGGCCCTCCCAATCCGCGACCCCCTCGACGTCCATCAACCTATGCACGATCTCGTCTTCTCCGCGCCCAAGACCTTGGCTCCAGCTCTCTGCATCGCAGCATGCGAGCTCGTGGGAGGGGAGCGTAAAGACGGTGTGGACGTCGCCTCGGCCCTAAACCTCATGCTGGCTGCTTCCTACACCCATCAATACCTCCCCAACCTTCTACAG…
>LIS-like 1773bp
TCCTCAGCGGCTTCTTCTTCATTGGCCCCTCTGAATTCTGATCCTTTCATTCCAATGAAGAATCACAACCACGAAACACCCAATGCTCCATTCGATCCAAGCAATGATCAAAACCGTGAAACACCGAATTCTCTATTTAATCCCATTCCCCAATTAGCTACAGACCATTTCCAAAGCATCACCCATCACCAATTCTGTACATCTTCTACCATTATCTTGGATGGCTTAAACATAAAGCAGAGGGAGAAAGTTAATCAAGTGAGGGAAATAGTCCAAAATCTGAAAGACCCAGCTGAGAAAATGGTTATGATCGACAACCTTCAACGGCTAGGCATTGACTACCATTTCCGGGAAGAGATTGAATCAATTCTATGTAGCCTAAGTGAAAATGATGACGCC…
>MNR1-like1 282bp
GGGTGGTGGGCAGATTCTGGTGCTAATAGGCATGTCTGCTATGACAAAGATTGGTTCAAAAACTACATTCCTTTTGAGGAAGAAAAGACTATTATGCTTGGTGATTCAAGTAAAACCAAGGTTCTTGGGAGTGGTGAGGTTGAGCTGAAATTCACCTCTGGACGTATGCTGAAATTGATAGATGTGCTATATACTCCGTCTATGAGGAAGAATTTGATGTCGAGTTTTTTACTCAACAAGGCTGGCTTCAAACAAACTATGGAATCTGATCAATATGTAATT
>MNR1-like2 468bp
CTGATCACCGGCGGCAATGCCGGTCTGGGATACTATGCCGCGCAGCAACTTGCCTCGTCAGGGAAGTACCACGTCATCATCGGAAGTCGATCCAAGAGCAAAGCGGAAGACGCCATCCAATCGCTCGTCGCAGATACCTCATATGAAGTCAAGGCTGAGGATCTGGAGCCTTTGGAGATAGATGTCGACTCCGACGCCTCTATCAAAGCCGCCGCCAACACAATCAAGGAGAAACACGGCTACCTCGACATCTTTCTGGCCAATGCCGGCATCGCTCAAGCACAAGCCGCTGCTGCAGATGGCAGTGGCCCTAGTCTACGTGAGCTCTACCAGGCCCATTTCAACACCAATCTCTTCGGTGCCGTCGTGTCCGTAGACACCTTCCTGCCTCTGCTCCGC…
>GerS-like 1812bp
ATGGCATTACAAATGACTGTTCCATTTCTATCCTCCTTCCTCCCAAATCCTCGACACAGACTCACAGCCCATGGTTTCATACCCCAGAAACGTGCCTCAAAGCATATTTCATGCTCCACTACTACAGCAACCTACTCAACCACAGTACCCAGAAGATCAGGGAACTACAAGCCCAGCATATGGGACTATGATTTTGTGCAGTCACTAGTAAGTGACTACAAGGTAGAGACACATGCAACTCGTGTGGAGAAGTTGAAGGAAGATGTAAAGCATTTGCTGAAAGAAACAAATAGTTCTTTGGCTCAAATGGAGCTAATTGACAATCTCCATCGTCTAGGTGTGAGGTGGCTCTTTGAAACTGAGATTAAGCAAGCGTTATACACCATATCGTTAGACAAC…
>GerD-like1 1662bp
CCAAACAAATCCAACTCTCAAGGAGATGAAAAATGTAAGATAGTGCGCAAAAATGCAAACTTTCATCCTAGTGTTTGGGGCAATCACTTCATCACATCCTCTCTTGATGACTTGAAACCCGATCCACAGATGCAATTACGGGCTGGTGAATTGAAGGAAGAAATGAAGAAAATGCTCGGCAATGTCAAAAACTACCCTCTGCAAGAAATTAGTATGATTGATGCAATCCATCGCCTTGGAGTGGCCTATCATTTTGAAAAGGAGATGGCTGATGCATTGCTTCGGATATACAATGAGGATAAAGAAGGAAAGTATGAAAGTGATGATGACTTGTATGCTGTTGCTCTCCGATTTAGGCTCCTTAGGCAAGAAGGATATTGCGTGTCCTCAAATGTATTC…
>GerD-like2 1650bp
GCTCCAAACAAACACCATCTGGAAGGAAATAAAACTTCTGAGGAAGTTCGCAAATCAGTGAACTATGTTCCGGAGATATGGGGTGATCGCTTCGTTGCATCCTCTCCAGAAAATTTGAAACCTGATGCACAAACTCAACAAAGAGCTAATGAGTTGAAAGAAGAAGTAAGGAGAATGCTGAGGAATGTAGATGATCATCTGCAAGAACTGAATTTGATCGACGCTGTCCAACGTCTAGGAGTGGCCTACCACTTTGAAGAAGAGATTGCTCAAGCTCTACTCCGGATGTACAACTCAGGGAGGGATTATGGTGATGATTTGCATGCAGTTGCTCTTCAATTTCGACTTTTAAGGCAAGAAGGTTACAATGTGTCACCCGATGTATTCATGAAGTTTAAA…
>GerD-like3 897bp
TGGTGGAAGAAGCTTGATTTCACAAGAAAGCTTCCTTTCATAAGAGATAGACTCGTCGAGTGTTACTTTTGGATCTTAGAAGTTTATTATCAACCACAGTATTCTCGAGGAAGAATGATGGCAACAAAGATAATATACCTGACATCAGTGATGGATGACATTTATGATGTTTATGCTGCCCCAGAGGAACTTGGGCCTTTCACTGATGCAATTCAAAGGTGGGATCGTGGGGCGGCAGATCAATTACCAGACTACATGAAAGTGCATTTTCTTGAAGTATTAGATTGTGTAGATGAATTTGAGGAGGAATTAGCAGATGAAGGACAATCATATCTTATATACTACTTAAAAGAAGCTTTCAAAGAAGTCTCGAAAGCCTACTACAATGAAGCCCAGTGG…
>GerD-like4 1188bp
GAAGCAGCATATATGGGAATACCTGGAGAGGATGTATTGGATGAAGCCAGGGTTTTTACTACAGAACATCTTAAGTTGGCACTTCCTCATCTTAATTCACCTCTTTCAACCCTAGTTGAGCTTGCCCTAGAGTTGCCTTTGCGTAAGCGCGTTGAGAGGCTACAATCAAGGTATTACATCTCAATCTACCAACAAATGAAGGAACGAGACGACACCTTATTAAAGCTTGCAAAGCTGGATTTTAATCTATTGCAGTTATTACATCAAAGGGAGTTAATGGAGATTTCAATGTGGTGGAAGAAGTGTGATTTTGGTGCAAAGCTACCATTCATCAGAGATAGAGTGGTCGAATGCTACTTCTGGATATTAGGAGTGTATTTTGAGCCACAGTATTCCCGA…
>CLS-like 2310bp
AAACGAGCAGATCTCGCTCCTTCTGGTTCGAGATGCAGTACGATTTCCAAACTTCATGTCATGCGAGATGTGTTCCGAGACGTCGTGTCGGTGGCAGGGTCATCCGAAACGCTCTGGAGAGTGGATGATGACGAAAACAAAGCTCTCGTCCAGGTTTCGGTGCCGGATGAGATAAGCCGGAGAGTCAATGGCATCAGAGCGATGCTTCGTTCGATGGATGATGGAGAAATAAGCGTATCGGCGTATGACACGGCGTGGGTTGCTTTGGTTGAGGACATAAATGGAAACGGTTCTCCACAGTTCCCTAGTAGTTTGCAGTGGATCGTGGACAATCAGCTATCTGACGGTTCCTGGGGCGATTATAAGATATTCTCTGCTCATGATCGGGTGCTGAACACC…
>CYP88D6-like 1083bp
ATCTGCTTTGTGGGGTTGTTTGGGAGATGGATCCACGATTTATGGCACACCAGAGGGCTGGACCCATCAAGCCTTCCTCCAGGGTCAATGGGGTGGCCTATCATCGGCGAGCTTCTGGACTTCTTGTGGTGTTTCAAGTTCCTGAGAAGACCAGACGATTTCATTGCCAAGAGGAAAGCCAGGTATGGAGACAATGGCATATACAGGACACATTTATTTGGGTATCCTACAATAGTTACATGCTCCCCATTAGTAAACAAGCAAGTCCTTAGTAGTATGACAGAGGAAGGGAAGGTCAGCACTGGTTGGCCTTCCAGCCAGTTGATAGGGAGCTCATCTGTTGCTGTCATTGATGGTTTAGGCCATAAGAGGTTAAGGAGGCATTTGATGGAAGCCTTT…
>GA2OX1-like1 502bp
ATGGTGGTGTTGGTAGACCAGATTTCTTTGATAAGGAACCAAAAACCATCCTTATTTTCTGATATTCCCTCCATAGACCTCTCAAAGCCCAACTCCAAGTCCCTCCTTGTCAAGGCCTGTGAAGAAGTTGGCTTCTTGAAGGTGACCAACCATGGTATTCCATTGGAAGTCATGGACAGGTTGGAATCTGAAGCAATGAAGTTCTTCTCTTTACCTCGGCTTGAGAAAGAACAAGCAGAAGCAGCTCGACCTAACCGTTTTGGGTATGGAAATAAGATAATTGGTGGCAATGGAGATGTGGGATGGGTTGAGTATCTCCTCTTGCAAGCCAATCAAAAATCCATTTCTCAGATATCTTACCAACTTTTCAAAGAGAAGCCAGATGTGTTT
>GA2OX1-like2 957bp
ATGGTGGCGCTGTCAAAACCAGCAGACAAATCGAGCTTCTTTTCCAGTATACCTTCTATAGATTTGTCAGAATCAGACTCAGAATCCCTCCTTGTCAAAGCTTGTGAAGAGGTTGGATTCTTCAAGGTGACCAACCATTCTATCCCATTGGAACACATGGAAAGGCTGGAAGCTGAGGCAGAAAAGTTCTTCTCTTTACCACAGCTTGAGAAAGAAAAGGCAGCCCAAGCTAGTCCTTTTGTCTATAGAAATAAAAGTATTGGTCCCAACGGAGATGTAGGATGGGTTGAATCTCTCCTCTTGCCGATCAAAGCAGAATCCATCTCTCAGATATCTTTCAGTATTTCTAAAGACAGCCCAGATATCTTTTGTTCTGCTGCAAATCATTATATATTATCT…
>GA2OX8-like1 1053bp
GTTGTCAAAGCTCTTGTACAGCTGGCTATGATGGAATCAGACCCTCCATTTCAAAAAGTTTACAAGGCGCTTTTACAACAGTCACAACCAAAAGAGAATGAAGAAGAGGAATTCAAGAGAGACAATAACAAGAAACCTGTCAACAGCACAGACTTGTGTGATCTTCCAGTGATCGATCTCAGCCGTTTGGAATGTGGCAGCGATGAGAGAGCTGTGTGTAAGAAGGAGATTGTAGATGCTTCTATGGAGTGGGGATTCTTTCAGGTGCGGAACCATGGGATTTCTCAAGAGCTTCTGGAAAGGATTTGGAGAGAACAGGAGAGGCTGTTTCGACAGCCCTTCGAGAAGAAGGCGAACCAGAAGCTGTCCAGCTTCCCTGAGGGCAGTTACCGGTGGGGG…
>GA2OX8-like2 990bp
GACCCGCCTTTTATCGATCAATATGGAACGCTGTTCAGTACTCGTGACACTCACCGGAGTTCATGCGATAGCGAGAGCAGTGTTGTAGGTGAATGTGAGCTTCCATTGCTAGATCTTAGTGCTTTGAGGGGTTCCGGCGACAACAATCAGCGGCGGGCATGCATGGAAGCGATCGCGAAGGCAGCGTCGGAGTGGGGCTTCTTCCAGGTGGTGAATCATGGGGTGGGTAAGGAGGTATTGGAGGAGATGAGGAGAGAACAAGTGAAGATGTTTGAGATGCCCTTTGAGAAGAAGGTTGGGTGTAGGCTGTTGAATGATTCTTATAGATGGGGTACTCCAACTGCTACTTCTGTTAAGGAATTCTCTTGGTCAGAGGCTTTCCACATTCCTCTAAGTAAG…
>ZDS1-like 1755bp
ATGGCTTCTTCTATCTGCTCTCCTGCTGCGAATTCCTTTGGATATCGCAGTGAGATTTACGGATTCTCTCTCAGCCGTCCGACCAATCTCTTCCGAAGTGATTTGCTTCAGTTCAGGACTCGGAGATGGGAAGTTCGTTCGTCGCTCGACAACAAAGTCTCTGACATGAGGGTCAATGCTCCAAAAGGGTTGTTTCCTCCAGAACCCGAGCACTATAGAGGACCTAAACTCAAAGTGGCCATAATTGGGGCTGGGCTTGCTGGAATGTCAACTGCAGTGGAGCTTTTGGATCAGGGCCATGAGGTTGATATATACGAGTCTCGGTCTTTCATTGGTGGCAAAGTAGGTTCATTTGTGGATAAGCGTGGAAACCACGTTGAAATGGGACTGCATGTGTTT…
>PSY-like 1170bp
GTTTTTCTTTGGGTGGTTTCTCCCAAGGAGACTGGAAGAAGTAGATGTCCTTGGTCGTCATCGTCTTCTTCTGTGATGAATTTCATTGGAAGAGATGGTGGTGGTAGGAGGAGGAACTGGGTTCGCTGCTTGAATTACTCGAGTGGGTTCTCGGTATTATCGAGTGCGGTTGCCAACCCGTATAGATCTTCGGAGGAGATGGTCTATGATGTCGTTCTAAAGCAGGCGGCTTTGGTTAAAGATCAGAGAAGATTGTTGGATTCTGGGACTAGTTCCGAGGCCATGACGAATCCGACTTTGTTGAATGAAGCTTATGATCGATGCGGAGAAGTCTGTGCAGAATATGCCAAGACATTTTACTTGGGGACATTGCTTATGACTCCTCAGAGGCAAAGAGCT…
>xylB-like 243bp
GCCGGCAAGGGCGTCATCGTCAACATGGGCAGCATCAACTGGCGCGTGCCCGCCACCGGCCTGCCCATCTACACCACGTGCAAGTCGGCCGTCATCGGTCTGACGCGCACGCACGCGCGCGAGTTCGGCCCGCACAACATCCGTGTCAACAGCGTCATGCCCGGCAGCATTGCTACCGAGCGCCAGATCAAGGAGGTGCTCACGGACGAGTACAAGGCCGAGACCATCGCCGCGCAGGCGCTG
>CYP97A3-like 1848bp
ATGGCTGCCCATCTCTCTCTGCTGCAGTTCCCTCCTCTTCTTACTCAATCCCATGGAAACAAGCTCTTCAACAACACCAGATTGAAATTCACTTCTACAGCAAGAATCAATGGTTACGGCTACTTCCCAATTTCATGCTCTTCTTTGAATGGGCGAGGACCTGAGACAAGTGAGGATGATGGGGTGAAGGGAGTTGAGAGATTATTGGAAGAGAAAAGACGGGCAGAGATGTCCGCCCGAATCGCTTCGGGCGAATTCACGGTTGATGATTCTGGGTTTCTGCCTCTGTTGAAAAGGGGTCTGCTGAATTTGGGTGTTTCTTCAGAGTTTTTGGAGTTTCTGTGGAAAGGGGAAGGGAAGATTCCTATAGCGAAAGGATCGATTGACGCTGTTCGCGGG…
>LIP2-like1 357bp
GGAACCTTGGTAGCTCTTACCTCTTTCTCCCAAGGGATGCTGGTGGACATGTTGAAATCAGCTGCTTTGCTATGCCCCGTTGCTTATCTCAGTCACATGACCTCGCCATTCGGCCAAGTCGTTGCTAAAGCGTTCATTGGAGAAATAATGAGTAGCTTGTTAGGTATTCCTGAATTCAATCTAAAAGAGTAAGATCTCCACTCTCCTTTATTGCTAAACCTTACATTTAATGCTTGTAGTTTACTGATCTTCTTTTGAAGATAAAACAGGCAGATAGTAGCTGACATTCTCATTGAACTTTGTAAACAAACTGGGTTCAATTGCTATGACTTATTCACATCAATTACTGGCAATAAT
>LIP2-like2 237bp
AAAAGGCAGCCGGTGTTACTGCAACATGGAATTCTGATGGATGGAATGACATGGCTTTTGAACAATCCTGATGAGTCGCTGGGGTACATCTTGGCCGATAGTGGATTCGACGTCTGGATTGCAAACACCAGAGGGACCCAATACAGCCTCAACCATCAATATCTCGATCCAAAGAAGAAGGCTTATTGGGCTTGGTCATGGGATGAACTGGTGGAATATGAACTCCCTGCCATTATT
>Os01g0103600-like 639bp
CATCCGTACATCCCGAGGGAGCTTCATCTCCCCGACTACGTCCCCTGCTTTCTCTCTATGTCTTCCATCATCGCCGTCTATGGAGTCGCTTCCGTTCTCGTCGTCTCTCTCATCTGGATCTTCTCAGGGCGTTCTCCCAAGATATCAAAAACAGACAGAATGCTCATGTGCTGGTGGGCATTTACGGGCTTGACTCATATTATCCTTGAGGGCTATTTTGCTTTCTCCCCAGAGTTCTACAAGACGAAGTCTCCCTTTTACCTTGCAGAAGTTTGGAAAGAATACAGCAAGGGAGACTCGAGATATGCAGGTAGGGATTCGGCAGTTGTCACTGTGGAAGGGATCACTGCTGTGCTCGAGGGTCCAGCTAGCCTTCTTGCCGTGTATGCTATCGCAACA…
>WRKY21-like 996bp
ATGAAAATTGCATCAGATGTCTGTGTTTCCATGACCCAGAAGTGGGATTTCAATGTCCATGAAGCTGCTCAAAGTAGCTTCAGATCAGCCCACCATCTCTTCAACTGTATCTCTGGACAGAAACAGGGGACAAGTGTACAAGAACTGACCTTGATCACTGAAAATGCCGTTGCTGAATTCAGGAAACTGCTTTCCCTGCTAGATAGCCCACCCCTTCATGGCAAAAGGATCAGGAAAGGTCCCTTACCTTCTTCTCTACACATCAGCCCCAATGAATTGTTAGAGAACCTCAATTTTCCAGTTCCTCTACGCGTCGATCCCACCCAATTCGATCGCCCACATCCCCAATTCATGCAACTGTTTCATCTTCACAACAGACCCAACAACAGTTTTCAGTCG…
>WRKY47-like 1527bp
GAAATGGCACTATTACACCCCTCTGCCGGTGATATTTTCAGGCTGAACTCCGGCAATTTTGATCGTCAACCGGACAATTTGACCGGTCGGCGGCACGACATGATCAAAGAAATGGACTTCTTCTCCGAGAATCATACAGGGCGCCGCGGCAAAGCTGTTCGACTAAGCTCCCAGGATCATGATAGTAAGGATGGATCCATGAAAATTGATGCGGGCATAAGTACTGGATTGCATCTTCTCACTATGAATTCATCAGGAAGCGAGCAATCTCAAGTTGAAGAAAGACCCAAAAATAAGTTGATTGCCCTAAAAATGGAGATAGTCCGGATTAGCGAAGAGAACCAGAAGCTGAGAAGTATGTTAGAGGAGTTAACCAGAAACTACACTGCTTTGCAAAAT…
>WRKY65-like 723bp
ATGGAGGGGCGATTCATCACCAACCCATTTATCTCCGACCAGGAAGAGCCAGGAACCACGCCGGAAAACGGGCCGTTTTACATCGGAAAAACCAGTGCCACGTCATCTCCCAAGAGAAGGAGAGGAGCTGTTGCAGAGAGGAGAGTTGTGTCCGTACCGATCGGAGAAGTGGAGGGATCGACGAATCCACCGTCCGATTCGTGGGCCTGGAGAAAGTACGGCCAAAAGCCGATCAAGGGCTCTCCATATCCGAGGGGTTACTACAGATGTAGCAGTTCCAAAGGCTGCCCTGCAAGGAAGCAGGTAGAGAGGAGCCGTGTGGACCCCACCATGCTCGTGATAACCTACGCCTGTGATCACAATCACCCATGGCCCACCTCCAGAAACCCCACCAAATCC…
